# Supplementary material for: Oxygen uptake efficiency slope in healthy normal weight young males: an applicable framework for calculation and interpretation
Source: PeerJ. 2022 Jul 13;10:e13709. doi: 10.7717/peerj.13709 (PMC9288162; doi:10.7717/peerj.13709)
Supplement: Supplemental Information 1 [file peerj-10-13709-s001.xlsx]

## Sheet: Raw Data
VO2_AerT_abs	VO2_AerT_BW	VO2_AerT_FFM	VO2_AerT_BSA	HR_AerT	RER_AerT	Power_AerT	VE_AerT	VO2_AnT_abs	VO2_AnT_BW	VO2_AnT_FFM	VO2_AnT_BSA	HR_AnT	RER_AnT	Power_AnT	VE_AnT	VO2_Peak_abs	VO2_Peak_BW	VO2_peak_FFM	VO2_peak_BSA	HR_Peak	RER_ Peak	Power_Peak	VE_ Peak	OUES_AerT_abs	OUES_AerT_BW	OUES_AerT_BSA	OUES_AerT_FFM	OUES_AnT_abs	OUES_AnT_BW	OUES_AnT_BSA	OUES_AnT_FFM	OUES_ Peak_abs	OUES_Peak_BW	OUES_Peak_BSA	OUES_Peak_FFM
1731.3	20.1314	24.4039	820.063	119	0.89	125	39.03	2735	31.8023	38.5518	1295.48	157	1.08	225	70.65	3286.6	38.2163	46.327	1556.76	182	1.2	275	115.8	3702	43.0465	1753.52	52.1824	3834	44.5814	1816.05	54.043	3726	43.3256	1764.89	52.5207
1381.6	18.5201	22.3798	726.242	114	0.84	75	32.92	2635.67	35.3307	42.6938	1385.45	157	1.13	175	78.15	3358.9	45.0255	54.409	1765.62	188	1.23	275	156.5	4608	61.7694	2422.21	74.6424	3702	49.6247	1945.97	59.9667	3361	45.0536	1766.72	54.443
1162.8	15.6712	18.4739	612.298	98	0.79	75	24.93	1936	26.0916	30.758	1019.44	133	1	150	50.83	3293.1	44.3814	52.3188	1734.06	185	1.2	250	169.6	2262	30.4852	1191.11	35.9373	2478	33.3962	1304.85	39.369	2535	34.1644	1334.86	40.2746
1511	18.9348	22.5214	752.39	139	1.05	75	45.32	1678.5	21.0338	25.018	835.796	157	1.1	125	55.47	2730.7	34.2193	40.701	1359.73	180	1.18	250	115.3	2777	34.7995	1382.78	41.3911	2551	31.9674	1270.25	38.0226	2967	37.1805	1477.39	44.223
1973	28.5116	33.5763	1077.42	170	0.95	100	60.53	2682	38.7572	45.642	1464.59	183	1.05	150	90.09	3308	47.8035	56.2952	1806.44	194	1.14	250	162.3	2577	37.2399	1407.25	43.8551	3116	45.0289	1701.59	53.0277	3300	47.6879	1802.07	56.159
1129	15.9238	18.827	612.74	131	0.8	50	22.83	2181	30.7616	36.37	1183.69	162	1.09	125	47.67	2709	38.2087	45.1748	1470.25	185	1.34	200	105.1	3590	50.6347	1948.39	59.8662	3448	48.6319	1871.33	57.4982	2590	36.5303	1405.67	43.1904
1895	21.4367	26.5403	885.36	124	0.8	100	34.99	2082	23.552	29.1593	972.728	143	1.01	150	49.84	3848	43.5294	53.8929	1797.82	190	1.18	300	178.6	3670	41.5158	1714.66	51.3999	2860	32.3529	1336.22	40.0555	2959	33.4729	1382.47	41.4421
1853	25.4533	31.6121	980.211	119	0.84	100	42.9	2574	35.3571	43.9124	1361.61	147	0.97	175	61.94	3626	49.8077	61.8595	1918.1	182	1.19	275	130.2	2996	41.1538	1584.84	51.1117	3797	52.1566	2008.56	64.7767	3912	53.7363	2069.39	66.7386
1551	19.4361	23.4297	786.272	126	0.91	75	46.72	2323	29.1103	35.0916	1177.63	160	0.94	150	73.98	3564	44.6617	53.8383	1806.75	196	1.14	275	191.7	3080	38.5965	1561.39	46.527	3233	40.5138	1638.95	48.8382	3359.3	42.0965	1702.98	50.7461
1150	16.1064	21.5297	609.537	119	0.86	75	24.82	2538	35.5462	47.5152	1345.22	176	1.2	200	76.9	2773	38.8375	51.9147	1469.78	182	1.27	225	98.8	2220	31.0924	1176.67	41.5617	2669	37.381	1414.66	49.9677	2731	38.2493	1447.52	51.1284
2427.89	35.8096	42.3716	1343.54	158	0.85	140	54.82	3391.22	50.018	59.1836	1876.63	178	0.96	220	86.54	4087.23	60.2836	71.3303	2261.79	187	1.1	260	127.58	3427.6	50.5546	1896.76	59.8185	4074.9	60.1018	2254.97	71.1152	4218.7	62.2227	2334.54	73.6248
2097.23	28.2646	36.5371	1083.6	160	0.84	120	49.96	3056.23	41.1891	53.2444	1579.1	179	0.99	200	83.99	3587.02	48.3425	62.4916	1853.35	186	1.07	240	114.9	3331.4	44.8976	1721.28	58.0383	3894	52.4798	2011.96	67.8397	4071.9	54.8774	2103.88	70.939
1528	19.87	24.3312	777.861	126	0.89	60	38.47	2325.95	30.2464	37.0374	1184.07	173	0.97	135	61.63	3412.19	44.3717	54.3342	1737.05	194	1.12	210	124.2	2847.4	37.0273	1449.53	45.3408	3578.4	46.5332	1821.66	56.9809	3781.3	49.1717	1924.95	60.2118
2353.6	32.4634	43.7472	1248.92	153	0.93	120	58.84	2949.88	40.688	54.8305	1565.33	169	0.96	165	77.37	3683.62	50.8085	68.4687	1954.68	184	1.07	210	117.3	3380.1	46.6221	1793.62	62.8271	3613.8	49.8455	1917.63	67.171	3836.8	52.9214	2035.96	71.316
2024.9	24.8454	32.6597	983.696	137	0.87	105	41.38	2677	32.8466	43.1774	1300.49	156	1.01	150	70.58	3249.91	39.8762	52.4179	1578.81	173	1.08	195	99.9	3042.1	37.3264	1477.85	49.0661	3160.3	38.7767	1535.27	50.9726	3117.9	38.2564	1514.67	50.2887
1413.3	27.4427	32.4897	910.929	117.7	0.9	75	36.76	2275.6	44.1864	52.3126	1466.72	161	1.04	135	70.01	2551.61	49.5458	58.6577	1644.61	177	1.08	150	89.27	2334.8	45.3359	1504.87	53.6736	2716.5	52.7476	1750.89	62.4483	2738.8	53.1806	1765.27	62.9609
1525.5	28.4608	38.3291	966.156	143	0.93	75	39.69	1946.9	36.3228	48.9171	1233.04	171	1.04	105	62.11	2433.58	45.4027	61.1453	1541.28	189	1.15	135	101.6	2128.6	39.7127	1348.12	53.4824	2252	42.0149	1426.28	56.5829	2326.8	43.4104	1473.65	58.4623
1466.4	31.8783	36.66	1006.68	150	0.87	60	38.29	1829.1	39.763	45.7275	1255.67	177	0.92	90	50.26	2420.26	52.6143	60.5064	1661.5	197	1.02	120	78.8	1803.6	39.2087	1238.17	45.09	2072.4	45.0522	1422.7	51.81	2309.6	50.2087	1585.53	57.74
1433.8	20.6599	24.3017	774.745	125	0.85	75	32.24	2163.84	31.1793	36.6753	1169.22	169	0.97	135	58.26	2939.86	42.3611	49.8281	1588.53	185	1.09	180	102.76	2739.1	39.4683	1480.06	46.4254	2874.8	41.4236	1553.38	48.7254	3056.5	44.0418	1651.56	51.8051
1635.7	22.3151	28.3484	842.865	113	0.83	75	36.51	2481.9	33.8595	43.0139	1278.91	148	0.93	135	61.78	2990.73	40.8012	51.8324	1541.1	169.7	1.07	165	93.66	2927.6	39.94	1508.57	50.7383	3143.7	42.8881	1619.93	54.4835	3253.3	44.3834	1676.4	56.383
1805.7	36.851	43.3022	1198.48	134.3	0.95	90	43.93	2166.9	44.2224	51.964	1438.21	158	0.99	135	56.68	2413.49	49.2548	57.8774	1601.87	184	1.1	195	76.76	2910.6	59.4	1931.82	69.7986	2946.2	60.1265	1955.45	70.6523	3146.1	64.2061	2088.12	75.446
1632.6	23.5925	26.8962	904.02	123	0.96	75	43.75	2498.2	36.1012	41.1565	1383.33	151	1	135	71.42	2950.53	42.6377	48.6084	1633.8	175	1.13	165	112.87	2339.2	33.8035	1295.29	38.5371	2811.8	40.6329	1556.98	46.3229	2901.8	41.9335	1606.81	47.8056
2448.44	34.0061	41.2195	1280.15	146	0.98	140	60.67	3400	47.2222	57.2391	1777.67	172	1.11	200	99.66	3876.7	53.843	65.2642	2026.91	187	1.23	240	156.51	3690.5	51.2569	1929.56	62.1296	3914.7	54.3708	2046.78	65.904	3812.1	52.9458	1993.14	64.1768
2090.53	28.4426	33.2887	1095.27	144	0.91	100	45.68	2763.08	37.5929	43.9981	1447.63	176	1.05	160	68.2	3705.29	50.4121	59.0015	1941.27	197	1.12	220	113.45	3681.7	50.0912	1928.91	58.6258	3686.9	50.1619	1931.64	58.7086	3834.8	52.1741	2009.12	61.0637
1688.14	22.6596	29.8258	897.977	111	0.88	60	35.94	2298.88	30.8574	40.6163	1222.85	152	0.99	135	58.07	2750.9	36.9248	48.6024	1463.29	173	1.08	165	84.47	2888	38.7651	1536.22	51.0247	2698.4	36.2201	1435.37	47.6749	2735.3	36.7154	1455	48.3269
1958.8	34.9786	42.2155	1219.16	143.7	0.87	90	42.47	2255.2	40.2714	48.6034	1403.63	167	0.99	135	58.79	2717.89	48.5337	58.5752	1691.61	175	0.96	135	69.52	2687.8	47.9964	1672.88	57.9267	2993.2	53.45	1862.96	64.5086	3073.6	54.8857	1913.01	66.2414
1610.63	18.2198	22.8783	748.824	139	0.87	75	36.77	2469.99	27.9411	35.0851	1148.36	170	1.01	135	60.4	3148.84	35.6203	44.7278	1463.98	189	1.08	165	89.84	2671.5	30.2206	1242.05	37.9474	3162.2	35.7715	1470.19	44.9176	3307.6	37.4163	1537.79	46.983
2055.61	31.4313	36.1267	1145.75	142	0.91	120	50.73	2711.16	41.455	47.6478	1511.14	170	1.01	180	72.96	3306.91	50.5644	58.1179	1843.2	188	1.12	240	108.15	2868.2	43.8563	1598.67	50.4077	3294.1	50.3685	1836.06	57.8928	3445.7	52.6865	1920.55	60.5571
1895.68	28.421	34.8471	1029.65	147	1.04	100	51.67	2344.02	35.1427	43.0886	1273.17	172	1.04	140	65.81	3128.11	46.8981	57.5019	1699.06	192	1.17	200	124.1	3154.6	47.2954	1713.45	57.989	3190.9	47.8396	1733.16	58.6562	3097.8	46.4438	1682.59	56.9449
1677.96	29.4896	35.6255	1032.26	117	0.91	75	38.66	2432.33	42.7475	51.6418	1496.34	152	1.05	135	65.21	2962.41	52.0634	62.8962	1822.44	171	1.12	165	91.86	2549	44.7979	1568.11	54.1189	2760.3	48.5114	1698.1	58.6051	2993.6	52.6116	1841.63	63.5584
1332.91	27.2579	33.4902	890.658	131	0.83	60	28.56	2146.16	43.8888	53.9236	1434.08	164	1	120	52.37	2357.03	48.2011	59.2219	1574.98	173	1.1	135	70.5	2216.8	45.3333	1481.28	55.6985	2655.1	54.2965	1774.15	66.7111	2653	54.2536	1772.75	66.6583
3373.29	37.9021	47.5111	1528.6	157	0.97	220	83.56	4379.03	49.2026	61.6765	1984.35	175	1.04	280	124.92	5117.99	57.5055	72.0844	2319.21	183	1.12	340	184.09	4486.5	50.4101	2033.05	63.1901	4781.5	53.7247	2166.73	67.3451	4899.2	55.0472	2220.06	69.0028
1226	18.9783	24.1339	697.917	147	0.81	60	26.97	1818	28.1424	35.7874	1034.92	177	0.98	120	43.29	2374	36.7492	46.7323	1351.43	197	1.06	195	103.8	2320.6	35.9226	1321.03	45.6811	2551.8	39.5015	1452.65	50.2323	2477.1	38.3452	1410.12	48.7618
1330	17.6862	20.7165	686.01	113	0.87	75	34.26	2164	28.7766	33.7072	1116.18	141	0.97	165	61.92	3126	41.5691	48.6916	1612.38	173	1.09	255	137.8	2844.3	37.8231	1467.08	44.3037	2787	37.0612	1437.53	43.4112	2994.7	39.8231	1544.66	46.6464
1177	18.2481	25.2034	657.881	121	0.8	60	26.94	1498	23.2248	32.0771	837.303	153	0.96	105	42.25	1914	29.6744	40.985	1069.83	180	1.17	150	74.8	2490.2	38.6078	1391.89	53.3233	2233.8	34.6326	1248.58	47.833	2033.6	31.5287	1136.68	43.546
824	13.9898	15.8462	490.71	120	0.88	45	18.26	1207	20.4924	23.2115	718.795	163	1.12	90	33.96	1735	29.4567	33.3654	1033.23	192	1.33	150	82.9	1257.6	21.3514	748.929	24.1846	2261.5	38.3956	1346.77	43.4904	2362.9	40.1171	1407.16	45.4404
1435	18.6364	21.8085	742.768	122	0.97	90	35.71	2256	29.2987	34.2857	1167.73	168	1.12	165	61.94	3260	42.3377	49.5441	1687.4	219	1.24	225	172.1	3467.2	45.0286	1794.65	52.693	3155	40.974	1633.06	47.9483	2981	38.7143	1542.99	45.304
1064	17.6159	20.3053	620.07	109	0.83	60	26.45	1443.9	23.9056	27.5553	841.465	133	0.95	90	34.56	1827	30.2483	34.8664	1064.72	177	1.29	165	80.5	3610.2	59.7715	2103.92	68.8969	3033	50.2152	1767.55	57.8817	2567.7	42.5116	1496.38	49.0019
1428	19.2973	22.4528	727.923	101	0.83	45	33.46	2308.5	31.1959	36.2972	1176.76	143	1.12	135	71.39	2813	38.0135	44.2296	1433.93	181	1.25	180	133.5	4155.6	56.1568	2118.32	65.3396	3021.5	40.8311	1540.21	47.5079	2530.9	34.2014	1290.13	39.794
1073.5	18.5086	20.764	658.324	120	0.92	75	26.58	1392.86	24.0148	26.9412	854.171	142	1.04	105	39.84	1932	33.3103	37.3694	1184.8	182	1.34	165	89.3	2412.2	41.5897	1479.28	46.6576	2192.1	37.7948	1344.31	42.4004	2091.5	36.0603	1282.61	40.4545
1240	18.2622	21.6028	696.632	119	0.84	60	34.18	2272	33.461	39.5819	1276.41	166	1.01	165	73.1	2861	42.1355	49.8432	1607.31	188	1.15	210	128.8	2485.7	36.6082	1396.47	43.3049	2936.8	43.2518	1649.9	51.1638	2916.3	42.9499	1638.38	50.8066
1076	20.4136	24.1743	680.212	146	0.86	60	30.88	1789	33.9404	40.1932	1130.95	183	1.04	120	53.66	2045	38.7972	45.9447	1292.78	200	1.22	165	99.6	2328.6	44.1776	1472.06	52.3163	2337.3	44.3426	1477.56	52.5118	2328.6	44.1776	1472.06	52.3163
1282	27.3348	30.5238	866.937	136	0.92	75	29.4	1640	34.968	39.0476	1109.03	174	1.1	120	46.44	1960	41.791	46.6667	1325.43	210	1.46	180	117.5	3601	76.7804	2435.13	85.7381	2797.3	59.6439	1891.64	66.6024	2393.4	51.032	1618.51	56.9857
1139	17.4962	19.5034	637.417	123	0.9	60	29.81	1791.09	27.5129	30.6693	1002.34	154	1.09	120	57.71	2433	37.3733	41.661	1361.58	192	1.24	225	127.2	2500.4	38.4086	1399.29	42.8151	2553.2	39.2197	1428.84	43.7192	2362.1	36.2842	1321.9	40.4469
920	15.5932	16.1404	538.3	100	0.83	45	20.42	1382	23.4237	24.2456	808.621	122	1.03	90	38.17	2303	39.0339	40.4035	1347.51	172	1.18	180	104.6	2377.1	40.2898	1390.86	41.7035	1909.4	32.3627	1117.21	33.4982	1992.7	33.7746	1165.95	34.9596
1106	14.9459	18.714	578.506	108	0.86	45	29.73	2557	34.5541	43.2657	1337.47	168	1.03	180	70.37	2995	40.473	50.6768	1566.57	194	1.21	240	133.7	2412.1	32.5959	1261.68	40.8139	3152.4	42.6	1648.9	53.3401	3190.9	43.1203	1669.04	53.9915
1330	23.4568	25.0471	808.427	114	0.8	75	28.91	2645	46.649	49.8117	1607.74	181	1.09	195	70.25	3022	53.2981	56.9115	1836.89	197	1.16	225	110	2870.5	50.6261	1744.8	54.0584	3077.9	54.284	1870.87	57.9642	3123	55.0794	1898.28	58.8136
1464	25.6842	28.046	882.352	127	0.9	75	41.35	1582	27.7544	30.3065	953.47	137	0.92	90	45.31	3004	52.7018	57.5479	1810.51	201	1.08	225	149.4	2546	44.6667	1534.47	48.7739	2484.3	43.5842	1497.29	47.592	2623.3	46.0228	1581.06	50.2548
1298	22.7719	25.1064	799.271	111	0.83	60	30.24	2238	39.2632	43.2882	1378.1	155	0.95	120	63.61	3150	55.2632	60.9284	1939.68	183	0.99	165	125.9	2822.6	49.5193	1738.08	54.5957	2740.2	48.0737	1687.34	53.0019	3061	53.7018	1884.88	59.207
1201	15.2025	20.1173	609.367	110	0.73	60	25.99	2518	31.8734	42.1776	1277.59	162	1.02	210	69.44	2995	37.9114	50.1675	1519.61	186	1.1	270	133.3	3255.1	41.2038	1651.58	54.5243	3187.8	40.3519	1617.43	53.397	2996.3	37.9278	1520.27	50.1893

## Sheet: Codes
Codes and symbols used in the Raw Data
Symbol in database	Explation
VO2_AerT_abs	oxygen consumption at AerT in absolute terms
	used in analyses the numeric variable
VO2_AerT_BW	oxygen consumption at AerT relative to body weight (kg)
	used in analyses the numeric variable
VO2_AerT_FFM	oxygen consumption at AerT relative to fat free mass (kg)
	used in analyses the numeric variable
VO2_AerT_BSA	oxygen consumption at AerT relative to body surface area (m2)
	used in analyses the numeric variable
HR_AerT	heart rate at AerT
	used in analyses the numeric variable
RER_AerT	respiratory exchange ratio at AerT
	used in analyses the numeric variable
Power_AerT	power at AerT
	used in analyses the numeric variable
VE_AerT	Ventilation at AerT
	used in analyses the numeric variable
VO2_AnT_abs	oxygen consumption at AnT in absolute terms
	used in analyses the numeric variable
VO2_AnT_BW	oxygen consumption at AnT relative to body weight (kg)
	used in analyses the numeric variable
VO2_AnT_FFM	oxygen consumption at AnT relative to fat free mass (kg)
	used in analyses the numeric variable
VO2_AnT_BSA	oxygen consumption at AnT relative to body surface area (m2)
	used in analyses the numeric variable
HR_AnT	heart rate at AnT
	used in analyses the numeric variable
RER_AnT	respiratory exchange ratio at AnT
	used in analyses the numeric variable
Power_AnT	power at AnT
	used in analyses the numeric variable
VE_AnT	Ventilation at AnT
	used in analyses the numeric variable
VO2_Peak_abs	oxygen consumption at exercise peak in absolute terms
	used in analyses the numeric variable
VO2_Peak_BW	oxygen consumption at exercise peak relative to body weight (kg)
	used in analyses the numeric variable
VO2_peak_FFM	oxygen consumption at exercise peak relative to fat free mass (kg)
	used in analyses the numeric variable
VO2_peak_BSA	oxygen consumption at exercise peak relative to body surface area (m2)
	used in analyses the numeric variable
HR_Peak	heart rate at exercise peak
	used in analyses the numeric variable
RER_ Peak	respiratory exchange ratio at exercise peak
	used in analyses the numeric variable
Power_Peak	power at exercise peak
	used in analyses the numeric variable
VE_ Peak	Ventilation at exercise peak
	used in analyses the numeric variable
OUES_AerT_abs	OUES up to AerT in absolute terms
	used in analyses the numeric variable
OUES_AerT_BW	OUES up to AerT relative to body weight
	used in analyses the numeric variable
OUES_AerT_BSA	OUES up to AerT relative to body surface area
	used in analyses the numeric variable
OUES_AerT_FFM	OUES up to AerT relative to fat free mass
	used in analyses the numeric variable
OUES_AnT_abs	OUES up to AnT in absolute terms
	used in analyses the numeric variable
OUES_AnT_BW	OUES up to AnT relative to body weight
	used in analyses the numeric variable
OUES_AnT_BSA	OUES up to AnT relative to body surface area
	used in analyses the numeric variable
OUES_AnT_FFM	OUES up to AnT relative to fat free mass
	used in analyses the numeric variable
OUES_ Peak_abs	Peak OUES in absolute terms
	used in analyses the numeric variable
OUES_Peak_BW	Peak OUES relative to body weight
	used in analyses the numeric variable
OUES_Peak_BSA	Peak OUES relative to body surface area
	used in analyses the numeric variable
OUES_Peak_FFM	Peak OUES relative to fat free mass
	used in analyses the numeric variable
