# Supplementary material for: Oxygen uptake efficiency slope in healthy normal weight young males: an applicable framework for calculation and interpretation
Source: PeerJ. 2022 Jul 13;10:e13709. doi: 10.7717/peerj.13709 (PMC9288162; doi:10.7717/peerj.13709)
Supplement: Supplemental Information 4 — Bland Altman plots with the percentage mean difference (solid lines) and the 95% CI (dashed lines) are shown in the upper-left panel. [file peerj-10-13709-s004.xlsx]

## Sheet: B-A OUESpeak- OUESAerT
	Lower LOA	-43.9713
	Upper LOA	39.1773
	mean percentage difference	-2.397
