# Supplementary material for: Oxygen uptake efficiency slope in healthy normal weight young males: an applicable framework for calculation and interpretation
Source: PeerJ. 2022 Jul 13;10:e13709. doi: 10.7717/peerj.13709 (PMC9288162; doi:10.7717/peerj.13709)
Supplement: Supplemental Information 5 — Bland Altman plots with the percentage mean difference (solid lines) and the 95% CI (dashed lines) are shown in the upper-left panel. [file peerj-10-13709-s005.xlsx]

## Sheet: B-A OUESpeak- OUESAnT
	Lower LOA	-16.3724
	Upper LOA	16.3692
	mean percentage difference	-0.00159982
